# Supplementary material for: High-efficiency nonviral CRISPR/Cas9-mediated gene editing of human T cells using plasmid donor DNA
Source: J Exp Med. 2022 Apr 22;219(5):e20211530. doi: 10.1084/jem.20211530 (PMC9040063; doi:10.1084/jem.20211530)
Supplement: Table S1 — lists antibodies used for flow cytometric analyses. [file JEM_20211530_TableS1.xlsx]

## Sheet: Sheet1
Table S1. Antibodies used for flow cytometric analyses
Reagent	Manufacturer	Catalog Number
Brilliant Violet 421™ anti-human TCR α/β Antibody	BioLegend®	306722
Propidium Iodide Staining Solution	BD Biosciences	556463
Fixable Viability Dye eFluor™ 780	ThermoFisher Scientific	65-0865-14
CountBright™ Absolute Counting Beads, for flow cytometry	Invitrogen™	C36950
FcR Blocking Reagent, human	Miltenyi Biotec	130-059-901
HLA-A*0201 / SLLMWITQV/PE or APC Dextramer (NYESO-1)	Immudex	WB3247-PE or APC
HLA-A*0201 / NLVPMVATV/PE Dextramer (pp65)	Immudex	WB2132-PE
CD19 CAR Detection Reagent, human, Biotin	Miltenyi Biotec	130-115-965
Streptavidin PE	Biolegend	405204
BV605 CD137	Biolegend	309822
FITC Mouse anti-Human CD3	ThermoFisher Scientific	11-0037-42
BUV395 Mouse Anti-Human CD8	BD Biosciences	563795
