# Supplementary material for: High-efficiency nonviral CRISPR/Cas9-mediated gene editing of human T cells using plasmid donor DNA
Source: J Exp Med. 2022 Apr 22;219(5):e20211530. doi: 10.1084/jem.20211530 (PMC9040063; doi:10.1084/jem.20211530)
Supplement: Table S2 — lists sequences of sgRNAs. [file JEM_20211530_TableS2.xlsx]

## Sheet: Sheet1
Table S2. Sequences of sgRNAs
sgRNA	Sequence
sgTRAC	AGAGTCTCTCAGCTGGTACA
sgTRBC	GGAGAATGACGAGTGGACCC
sgRAB11A	GGTAGTCGTACTCGTCGTCG
sgCD4	GGCAGGTCTTCTTCTCACTG
sgTNFRSF9	GTTGAGGACCAGCAACAGAG
sgAAVS1	GGGACCACCTTATATTCCCA
