# Supplementary material for: High-efficiency nonviral CRISPR/Cas9-mediated gene editing of human T cells using plasmid donor DNA
Source: J Exp Med. 2022 Apr 22;219(5):e20211530. doi: 10.1084/jem.20211530 (PMC9040063; doi:10.1084/jem.20211530)
Supplement: Table S3 — lists donor template constructs. [file JEM_20211530_TableS3.xlsx]

## Sheet: Sheet1
Table S3. Donor template constructs
Homology-directed repair template	Construct organization	Vector format	Vector backbone size (bp)	5' homology arm length (bp)	3' homology arm length (bp)	Total insert size	Total construct size (bp)	Locus targeted	Contains promoter	What does it express?	Full insert sequence	Forward Primer Sequence (To create PCR template)	Reverse Primer Sequence (To create PCR template)
TRAC_1G4_500HA	LHA-GSG-T2A-TCRb-Furin-GSG-P2A-TCRa-RHA	dsDNA	N/A	500	500	2503	2503	TRAC locus, N-terminus	No	NY-ESO-1 TCR alpha and beta chains	AACATACCATAAACCTCCCATTCTGCTAATGCCCAGCCTAAGTTGGGGAGACCACTCCAGATTCCAAGATGTACAGTTTGCTTTGCTGGGCCTTTTTCCCATGCCTGCCTTTACTCTGCCAGAGTTATATTGCTGGGGTTTTGAAGAAGATCCTATTAAATAAAAGAATAAGCAGTATTATTAAGTAGCCCTGCATTTCAGGTTTCCTTGAGTGGCAGGCCAGGCCTGGCCGTGAACGTTCACTGAAATCATGGCCTCTTGGCCAAGATTGATAGCTTGTGCCTGTCCCTGAGTCCCAGTCCATCACGAGCAGCTGGTTTCTAAGATGCTATTTCCCGTATAAAGCATGAGACCGTGACTTGCCAGCCCCACAGAGCCCCGCCCTTGTCCATCACTGGC…	5'-AACATACCATAAACCTCCCATTCTG-3'	5’-TTGGAGAGACTGAGGCTGGGCCACG-3’
TRAC_1G4_500HA	LHA-GSG-T2A-TCRb-Furin-GSG-P2A-TCRa-RHA	pUC57	2710	500	500	2503	5601	TRAC locus, N-terminus	No	NY-ESO-1 TCR alpha and beta chains	AACATACCATAAACCTCCCATTCTGCTAATGCCCAGCCTAAGTTGGGGAGACCACTCCAGATTCCAAGATGTACAGTTTGCTTTGCTGGGCCTTTTTCCCATGCCTGCCTTTACTCTGCCAGAGTTATATTGCTGGGGTTTTGAAGAAGATCCTATTAAATAAAAGAATAAGCAGTATTATTAAGTAGCCCTGCATTTCAGGTTTCCTTGAGTGGCAGGCCAGGCCTGGCCGTGAACGTTCACTGAAATCATGGCCTCTTGGCCAAGATTGATAGCTTGTGCCTGTCCCTGAGTCCCAGTCCATCACGAGCAGCTGGTTTCTAAGATGCTATTTCCCGTATAAAGCATGAGACCGTGACTTGCCAGCCCCACAGAGCCCCGCCCTTGTCCATCACTGGC…	N/A	N/A
TRAC_1G4_500HA	LHA-GSG-T2A-TCRb-Furin-GSG-P2A-TCRa-RHA	Nanoplasmid	427	500	500	2503	2930	TRAC locus, N-terminus	No	NY-ESO-1 TCR alpha and beta chains	AACATACCATAAACCTCCCATTCTGCTAATGCCCAGCCTAAGTTGGGGAGACCACTCCAGATTCCAAGATGTACAGTTTGCTTTGCTGGGCCTTTTTCCCATGCCTGCCTTTACTCTGCCAGAGTTATATTGCTGGGGTTTTGAAGAAGATCCTATTAAATAAAAGAATAAGCAGTATTATTAAGTAGCCCTGCATTTCAGGTTTCCTTGAGTGGCAGGCCAGGCCTGGCCGTGAACGTTCACTGAAATCATGGCCTCTTGGCCAAGATTGATAGCTTGTGCCTGTCCCTGAGTCCCAGTCCATCACGAGCAGCTGGTTTCTAAGATGCTATTTCCCGTATAAAGCATGAGACCGTGACTTGCCAGCCCCACAGAGCCCCGCCCTTGTCCATCACTGGC…	N/A	N/A
TRAC_mNeonGreen_500HA	LHA-GSG-T2A-mNeonGreen-GSG-P2A-TCRa-RHA	dsDNA	N/A	500	500	2503	2503	TRAC locus, N-terminus	No	mNeonGreen and the NY-ESO-1 TCR alpha chain	AACATACCATAAACCTCCCATTCTGCTAATGCCCAGCCTAAGTTGGGGAGACCACTCCAGATTCCAAGATGTACAGTTTGCTTTGCTGGGCCTTTTTCCCATGCCTGCCTTTACTCTGCCAGAGTTATATTGCTGGGGTTTTGAAGAAGATCCTATTAAATAAAAGAATAAGCAGTATTATTAAGTAGCCCTGCATTTCAGGTTTCCTTGAGTGGCAGGCCAGGCCTGGCCGTGAACGTTCACTGAAATCATGGCCTCTTGGCCAAGATTGATAGCTTGTGCCTGTCCCTGAGTCCCAGTCCATCACGAGCAGCTGGTTTCTAAGATGCTATTTCCCGTATAAAGCATGAGACCGTGACTTGCCAGCCCCACAGAGCCCCGCCCTTGTCCATCACTGGC…	5'-AACATACCATAAACCTCCCATTCTG-3'	5’-TTGGAGAGACTGAGGCTGGGCCACG-3’
TRAC_mNeonGreen_500HA	LHA-GSG-T2A-mNeonGreen-GSG-P2A-TCRa-RHA	pUC57	2710	500	500	2263	4973	TRAC locus, N-terminus	No	mNeonGreen and the NY-ESO-1 TCR alpha chain	AACATACCATAAACCTCCCATTCTGCTAATGCCCAGCCTAAGTTGGGGAGACCACTCCAGATTCCAAGATGTACAGTTTGCTTTGCTGGGCCTTTTTCCCATGCCTGCCTTTACTCTGCCAGAGTTATATTGCTGGGGTTTTGAAGAAGATCCTATTAAATAAAAGAATAAGCAGTATTATTAAGTAGCCCTGCATTTCAGGTTTCCTTGAGTGGCAGGCCAGGCCTGGCCGTGAACGTTCACTGAAATCATGGCCTCTTGGCCAAGATTGATAGCTTGTGCCTGTCCCTGAGTCCCAGTCCATCACGAGCAGCTGGTTTCTAAGATGCTATTTCCCGTATAAAGCATGAGACCGTGACTTGCCAGCCCCACAGAGCCCCGCCCTTGTCCATCACTGGC…	N/A	N/A
TRAC_mNeonGreen_500HA	LHA-GSG-T2A-mNeonGreen-GSG-P2A-TCRa-RHA	Nanoplasmid	427	500	500	2263	2690	TRAC locus, N-terminus	No	mNeonGreen and the NY-ESO-1 TCR alpha chain	AACATACCATAAACCTCCCATTCTGCTAATGCCCAGCCTAAGTTGGGGAGACCACTCCAGATTCCAAGATGTACAGTTTGCTTTGCTGGGCCTTTTTCCCATGCCTGCCTTTACTCTGCCAGAGTTATATTGCTGGGGTTTTGAAGAAGATCCTATTAAATAAAAGAATAAGCAGTATTATTAAGTAGCCCTGCATTTCAGGTTTCCTTGAGTGGCAGGCCAGGCCTGGCCGTGAACGTTCACTGAAATCATGGCCTCTTGGCCAAGATTGATAGCTTGTGCCTGTCCCTGAGTCCCAGTCCATCACGAGCAGCTGGTTTCTAAGATGCTATTTCCCGTATAAAGCATGAGACCGTGACTTGCCAGCCCCACAGAGCCCCGCCCTTGTCCATCACTGGC…	N/A	N/A
TRAC_mNeonGreen_100HA	LHA-GSG-T2A-mNeonGreen-GSG-P2A-TCRa-RHA	pUC57	2710	100	100	1463	4173	TRAC locus, N-terminus	No	mNeonGreen and the NY-ESO-1 TCR alpha chain	TCTGGACTCCAGCCTGGGTTGGGGCAAAGAGGGAAATGAGATCATGTCCTAACCCTGATCCTCTTGTCCCACAGATATCCAGAACCCTGACCCTGCCGTGGGAAGCGGAGAAGGTAGAGGTTCTCTCCTCACTTGTGGTGATGTTGAAGAAAACCCTGGTCCAATGGTGAGCAAGGGCGAGGAGGATAACATGGCCTCTCTCCCAGCGACACATGAGTTACACATCTTTGGCTCCATCAACGGTGTGGACTTTGACATGGTGGGTCAGGGCACCGGCAATCCAAATGATGGTTATGAGGAGTTAAACCTGAAGTCCACCAAGGGTGACCTCCAGTTCTCCCCCTGGATTCTGGTCCCTCATATCGGGTATGGCTTCCATCAGTACCTGCCCTACCCTGA…	N/A	N/A
TRAC_mNeonGreen_100HA	LHA-GSG-T2A-mNeonGreen-GSG-P2A-TCRa-RHA	Nanoplasmid	427	100	100	1463	1890	TRAC locus, N-terminus	No	mNeonGreen and the NY-ESO-1 TCR alpha chain	TCTGGACTCCAGCCTGGGTTGGGGCAAAGAGGGAAATGAGATCATGTCCTAACCCTGATCCTCTTGTCCCACAGATATCCAGAACCCTGACCCTGCCGTGGGAAGCGGAGAAGGTAGAGGTTCTCTCCTCACTTGTGGTGATGTTGAAGAAAACCCTGGTCCAATGGTGAGCAAGGGCGAGGAGGATAACATGGCCTCTCTCCCAGCGACACATGAGTTACACATCTTTGGCTCCATCAACGGTGTGGACTTTGACATGGTGGGTCAGGGCACCGGCAATCCAAATGATGGTTATGAGGAGTTAAACCTGAAGTCCACCAAGGGTGACCTCCAGTTCTCCCCCTGGATTCTGGTCCCTCATATCGGGTATGGCTTCCATCAGTACCTGCCCTACCCTGA…	N/A	N/A
TRAC_mNeonGreen_200HA	LHA-GSG-T2A-mNeonGreen-GSG-P2A-TCRa-RHA	pUC57	2710	200	200	1663	4373	TRAC locus, N-terminus	No	mNeonGreen and the NY-ESO-1 TCR alpha chain	CCATCACGAGCAGCTGGTTTCTAAGATGCTATTTCCCGTATAAAGCATGAGACCGTGACTTGCCAGCCCCACAGAGCCCCGCCCTTGTCCATCACTGGCATCTGGACTCCAGCCTGGGTTGGGGCAAAGAGGGAAATGAGATCATGTCCTAACCCTGATCCTCTTGTCCCACAGATATCCAGAACCCTGACCCTGCCGTGGGAAGCGGAGAAGGTAGAGGTTCTCTCCTCACTTGTGGTGATGTTGAAGAAAACCCTGGTCCAATGGTGAGCAAGGGCGAGGAGGATAACATGGCCTCTCTCCCAGCGACACATGAGTTACACATCTTTGGCTCCATCAACGGTGTGGACTTTGACATGGTGGGTCAGGGCACCGGCAATCCAAATGATGGTTATGAGG…	N/A	N/A
TRAC_mNeonGreen_200HA	LHA-GSG-T2A-mNeonGreen-GSG-P2A-TCRa-RHA	Nanoplasmid	427	200	200	1663	2090	TRAC locus, N-terminus	No	mNeonGreen and the NY-ESO-1 TCR alpha chain	CCATCACGAGCAGCTGGTTTCTAAGATGCTATTTCCCGTATAAAGCATGAGACCGTGACTTGCCAGCCCCACAGAGCCCCGCCCTTGTCCATCACTGGCATCTGGACTCCAGCCTGGGTTGGGGCAAAGAGGGAAATGAGATCATGTCCTAACCCTGATCCTCTTGTCCCACAGATATCCAGAACCCTGACCCTGCCGTGGGAAGCGGAGAAGGTAGAGGTTCTCTCCTCACTTGTGGTGATGTTGAAGAAAACCCTGGTCCAATGGTGAGCAAGGGCGAGGAGGATAACATGGCCTCTCTCCCAGCGACACATGAGTTACACATCTTTGGCTCCATCAACGGTGTGGACTTTGACATGGTGGGTCAGGGCACCGGCAATCCAAATGATGGTTATGAGG…	N/A	N/A
TRAC_mNeonGreen_300HA	LHA-GSG-T2A-mNeonGreen-GSG-P2A-TCRa-RHA	pUC57	2710	300	300	1863	4573	TRAC locus, N-terminus	No	mNeonGreen and the NY-ESO-1 TCR alpha chain	GGTTTCCTTGAGTGGCAGGCCAGGCCTGGCCGTGAACGTTCACTGAAATCATGGCCTCTTGGCCAAGATTGATAGCTTGTGCCTGTCCCTGAGTCCCAGTCCATCACGAGCAGCTGGTTTCTAAGATGCTATTTCCCGTATAAAGCATGAGACCGTGACTTGCCAGCCCCACAGAGCCCCGCCCTTGTCCATCACTGGCATCTGGACTCCAGCCTGGGTTGGGGCAAAGAGGGAAATGAGATCATGTCCTAACCCTGATCCTCTTGTCCCACAGATATCCAGAACCCTGACCCTGCCGTGGGAAGCGGAGAAGGTAGAGGTTCTCTCCTCACTTGTGGTGATGTTGAAGAAAACCCTGGTCCAATGGTGAGCAAGGGCGAGGAGGATAACATGGCCTCT…	N/A	N/A
TRAC_mNeonGreen_300HA	LHA-GSG-T2A-mNeonGreen-GSG-P2A-TCRa-RHA	Nanoplasmid	427	300	300	1863	2290	TRAC locus, N-terminus	No	mNeonGreen and the NY-ESO-1 TCR alpha chain	GGTTTCCTTGAGTGGCAGGCCAGGCCTGGCCGTGAACGTTCACTGAAATCATGGCCTCTTGGCCAAGATTGATAGCTTGTGCCTGTCCCTGAGTCCCAGTCCATCACGAGCAGCTGGTTTCTAAGATGCTATTTCCCGTATAAAGCATGAGACCGTGACTTGCCAGCCCCACAGAGCCCCGCCCTTGTCCATCACTGGCATCTGGACTCCAGCCTGGGTTGGGGCAAAGAGGGAAATGAGATCATGTCCTAACCCTGATCCTCTTGTCCCACAGATATCCAGAACCCTGACCCTGCCGTGGGAAGCGGAGAAGGTAGAGGTTCTCTCCTCACTTGTGGTGATGTTGAAGAAAACCCTGGTCCAATGGTGAGCAAGGGCGAGGAGGATAACATGGCCTCT…	N/A	N/A
TRAC_mNeonGreen_700HA	LHA-GSG-T2A-mNeonGreen-GSG-P2A-TCRa-RHA	pUC57	2710	700	700	2663	5373	TRAC locus, N-terminus	No	mNeonGreen and the NY-ESO-1 TCR alpha chain	GGAAGGTGGATGAGGCACCATATTCATTTTGCAGGTGAAATTCCTGAGATGTAAGGAGCTGCTGTGACTTGCTCAAGGCCTTATATCGAGTAAACGGTAGTGCTGGGGCTTAGACGCAGGTGTTCTGATTTATAGTTCAAAACCTCTATCAATGAGAGAGCAATCTCCTGGTAATGTGATAGATTTCCCAACTTAATGCCAACATACCATAAACCTCCCATTCTGCTAATGCCCAGCCTAAGTTGGGGAGACCACTCCAGATTCCAAGATGTACAGTTTGCTTTGCTGGGCCTTTTTCCCATGCCTGCCTTTACTCTGCCAGAGTTATATTGCTGGGGTTTTGAAGAAGATCCTATTAAATAAAAGAATAAGCAGTATTATTAAGTAGCCCTGCATTTC…	N/A	N/A
TRAC_mNeonGreen_700HA	LHA-GSG-T2A-mNeonGreen-GSG-P2A-TCRa-RHA	Nanoplasmid	427	700	700	2663	3090	TRAC locus, N-terminus	No	mNeonGreen and the NY-ESO-1 TCR alpha chain	GGAAGGTGGATGAGGCACCATATTCATTTTGCAGGTGAAATTCCTGAGATGTAAGGAGCTGCTGTGACTTGCTCAAGGCCTTATATCGAGTAAACGGTAGTGCTGGGGCTTAGACGCAGGTGTTCTGATTTATAGTTCAAAACCTCTATCAATGAGAGAGCAATCTCCTGGTAATGTGATAGATTTCCCAACTTAATGCCAACATACCATAAACCTCCCATTCTGCTAATGCCCAGCCTAAGTTGGGGAGACCACTCCAGATTCCAAGATGTACAGTTTGCTTTGCTGGGCCTTTTTCCCATGCCTGCCTTTACTCTGCCAGAGTTATATTGCTGGGGTTTTGAAGAAGATCCTATTAAATAAAAGAATAAGCAGTATTATTAAGTAGCCCTGCATTTC…	N/A	N/A
TRAC_mNeonGreen_1000HA	LHA-GSG-T2A-mNeonGreen-GSG-P2A-TCRa-RHA	pUC57	2710	1000	1000	3263	5973	TRAC locus, N-terminus	No	mNeonGreen and the NY-ESO-1 TCR alpha chain	TTTCCTCCTCAAAAGGCAGGAGGTCGGAAAGAATAAACAATGAGAGTCACATTAAAAACACAAAATCCTACGGAAATACTGAAGAATGAGTCTCAGCACTAAGGAAAAGCCTCCAGCAGCTCCTGCTTTCTGAGGGTGAAGGATAGACGCTGTGGCTCTGCATGACTCACTAGCACTCTATCACGGCCATATTCTGGCAGGGTCAGTGGCTCCAACTAACATTTGTTTGGTACTTTACAGTTTATTAAATAGATGTTTATATGGAGAAGCTCTCATTTCTTTCTCAGAAGAGCCTGGCTAGGAAGGTGGATGAGGCACCATATTCATTTTGCAGGTGAAATTCCTGAGATGTAAGGAGCTGCTGTGACTTGCTCAAGGCCTTATATCGAGTAAACGGTA…	N/A	N/A
TRAC_mNeonGreen_1000HA	LHA-GSG-T2A-mNeonGreen-GSG-P2A-TCRa-RHA	Nanoplasmid	427	1000	1000	3263	3690	TRAC locus, N-terminus	No	mNeonGreen and the NY-ESO-1 TCR alpha chain	TTTCCTCCTCAAAAGGCAGGAGGTCGGAAAGAATAAACAATGAGAGTCACATTAAAAACACAAAATCCTACGGAAATACTGAAGAATGAGTCTCAGCACTAAGGAAAAGCCTCCAGCAGCTCCTGCTTTCTGAGGGTGAAGGATAGACGCTGTGGCTCTGCATGACTCACTAGCACTCTATCACGGCCATATTCTGGCAGGGTCAGTGGCTCCAACTAACATTTGTTTGGTACTTTACAGTTTATTAAATAGATGTTTATATGGAGAAGCTCTCATTTCTTTCTCAGAAGAGCCTGGCTAGGAAGGTGGATGAGGCACCATATTCATTTTGCAGGTGAAATTCCTGAGATGTAAGGAGCTGCTGTGACTTGCTCAAGGCCTTATATCGAGTAAACGGTA…	N/A	N/A
TRAC_mNeonGreen_2000HA	LHA-GSG-T2A-mNeonGreen-GSG-P2A-TCRa-RHA	pUC57	2710	2000	2000	5263	7973	TRAC locus, N-terminus	No	mNeonGreen and the NY-ESO-1 TCR alpha chain	AAAAGGTACATGGGAATGAAAGGATAAAAAGGCTAAAAAAATTAAGTACCTCTAACTCAGCCCCTGTTGCCATTTCTCAGAGTCTTGTGTTCTGTGGCATTGCGCTTTCTAGACCAACAGTGTCCAATAGAACTTTCTGTGGCAATGGAAATGTCCTGTCAATCTGCACTGTCCCATACAATAGCCACCAGCTACATGTGGCTATTGAGCTCTTGAAATGAAGTTTCCATTTTTAATTGAAAACATTTTATTTCACATTGACTAATTTTTATTTCAACAGCCACATGTAGCTAGAGACTATTATACCAGACAGAGCAGCCTAGATCTTCTCCAGTCTGACACCCACCAGCCCCAGGACTTGAGTGAGTGTTTAACCAGGACTCAAAGTTGGGTTTCTGC…	N/A	N/A
TRAC_mNeonGreen_2000HA	LHA-GSG-T2A-mNeonGreen-GSG-P2A-TCRa-RHA	Nanoplasmid	427	2000	2000	5263	5690	TRAC locus, N-terminus	No	mNeonGreen and the NY-ESO-1 TCR alpha chain	AAAAGGTACATGGGAATGAAAGGATAAAAAGGCTAAAAAAATTAAGTACCTCTAACTCAGCCCCTGTTGCCATTTCTCAGAGTCTTGTGTTCTGTGGCATTGCGCTTTCTAGACCAACAGTGTCCAATAGAACTTTCTGTGGCAATGGAAATGTCCTGTCAATCTGCACTGTCCCATACAATAGCCACCAGCTACATGTGGCTATTGAGCTCTTGAAATGAAGTTTCCATTTTTAATTGAAAACATTTTATTTCACATTGACTAATTTTTATTTCAACAGCCACATGTAGCTAGAGACTATTATACCAGACAGAGCAGCCTAGATCTTCTCCAGTCTGACACCCACCAGCCCCAGGACTTGAGTGAGTGTTTAACCAGGACTCAAAGTTGGGTTTCTGC…	N/A	N/A
TRAC_pp65_500HA	LHA-GSG-T2A-TCRb-Furin-GSG-P2A-TCRa-RHA	Nanoplasmid	427	500	500	2491	2918	TRAC locus, N-terminus	No	pp65 TCR alpha and beta chains	AACATACCATAAACCTCCCATTCTGCTAATGCCCAGCCTAAGTTGGGGAGACCACTCCAGATTCCAAGATGTACAGTTTGCTTTGCTGGGCCTTTTTCCCATGCCTGCCTTTACTCTGCCAGAGTTATATTGCTGGGGTTTTGAAGAAGATCCTATTAAATAAAAGAATAAGCAGTATTATTAAGTAGCCCTGCATTTCAGGTTTCCTTGAGTGGCAGGCCAGGCCTGGCCGTGAACGTTCACTGAAATCATGGCCTCTTGGCCAAGATTGATAGCTTGTGCCTGTCCCTGAGTCCCAGTCCATCACGAGCAGCTGGTTTCTAAGATGCTATTTCCCGTATAAAGCATGAGACCGTGACTTGCCAGCCCCACAGAGCCCCGCCCTTGTCCATCACTGGC…	N/A	N/A
TRAC_Nflag_CD19_CAR_500HA	LHA-GSG-T2A-CAR-bGHpA-RHA	Nanoplasmid	427	500	500	2789	3216	TRAC locus, N-terminus	No	Human CD19-specific CAR	AACATACCATAAACCTCCCATTCTGCTAATGCCCAGCCTAAGTTGGGGAGACCACTCCAGATTCCAAGATGTACAGTTTGCTTTGCTGGGCCTTTTTCCCATGCCTGCCTTTACTCTGCCAGAGTTATATTGCTGGGGTTTTGAAGAAGATCCTATTAAATAAAAGAATAAGCAGTATTATTAAGTAGCCCTGCATTTCAGGTTTCCTTGAGTGGCAGGCCAGGCCTGGCCGTGAACGTTCACTGAAATCATGGCCTCTTGGCCAAGATTGATAGCTTGTGCCTGTCCCTGAGTCCCAGTCCATCACGAGCAGCTGGTTTCTAAGATGCTATTTCCCGTATAAAGCATGAGACCGTGACTTGCCAGCCCCACAGAGCCCCGCCCTTGTCCATCACTGGC…	N/A	N/A
RAB11A_YFP	LHA-YFP-RHA	pUC57	2710	306	315	1350	4060	RAB11A locus, N-terminus	Yes	YFP under the control of the endogenous RAB11A promoter	GGTAGCTAGGAGTTCCAGGACTCAGTTTCCCCTTTGAGCCTCCTTTAGCGACTAAAGCTTGAAGCCCCACGCATCTCGACTCTCGCGCACACCGCCCTTGTTGGGCTCAGGGGCGGGGCGCCGCCCCCGGAAGTACTTCCCCTTAAAGGCTGGGGCCTGCCGGAAATGGCGCAGCGGCAGGGAGGGGCTCTTCACCCAGTCCGGCAGTTGAAGCTCGGCGCTCGGGTTACCCCTGCAGCGACGCCCCCTGGTCCCACAGATACCACTGCTGCTCCCGCCCTTTCGCTCCTCGGCCGCGCAATGGGCGGATCGGGTGGGACTAGTGGCAGCAAGGGCGAGGAGCTGTTCACCGGGGTGGTGCCCATCCTGGTCGAGCTGGACGGCGACGTAAACGGCCAC…	N/A	N/A
RAB11A_YFP	LHA-YFP-RHA	Nanoplasmid	427	306	315	1350	1777	RAB11A locus, N-terminus	Yes	YFP under the control of the endogenous RAB11A promoter	GGTAGCTAGGAGTTCCAGGACTCAGTTTCCCCTTTGAGCCTCCTTTAGCGACTAAAGCTTGAAGCCCCACGCATCTCGACTCTCGCGCACACCGCCCTTGTTGGGCTCAGGGGCGGGGCGCCGCCCCCGGAAGTACTTCCCCTTAAAGGCTGGGGCCTGCCGGAAATGGCGCAGCGGCAGGGAGGGGCTCTTCACCCAGTCCGGCAGTTGAAGCTCGGCGCTCGGGTTACCCCTGCAGCGACGCCCCCTGGTCCCACAGATACCACTGCTGCTCCCGCCCTTTCGCTCCTCGGCCGCGCAATGGGCGGATCGGGTGGGACTAGTGGCAGCAAGGGCGAGGAGCTGTTCACCGGGGTGGTGCCCATCCTGGTCGAGCTGGACGGCGACGTAAACGGCCAC…	N/A	N/A
AAVS1_CBH_mNeonGreen_500HA	LHA-pCBH-mNeonGreen-bGHpA-RHA	pUC57	2710	500	500	2754	5464	PPP1R12C, first intron	Yes	mNeonGreen under the control of the CMV enhancer and chicken beta-actin promoter	AGAAAGGTGAAGAGCCAAAGTTAGAACTCAGGACCAACTTATTCTGATTTTGTTTTTCCAAACTGCTTCTCCTCTTGGGAAGTGTAAGGAAGCTGCAGCACCAGGATCAGTGAAACGCACCAGACGGCCGCGTCAGAGCAGCTCAGGTTCTGGGAGAGGGTAGCGCAGGGTGGCCACTGAGAACCGGGCAGGTCACGCATCCCCCCCTTCCCTCCCACCCCCTGCCAAGCTCTCCCTCCCAGGATCCTCTCTGGCTCCATCGTAAGCAAACCTTAGAGGTTCTGGCAAGGAGAGAGATGGCTCCAGGAAATGGGGGTGTGTCACCAGATAAGGAATCTGCCTAACAGGAGGTGGGGGTTAGACCCAATATCAGGAGACTAGGAAGGAGGAGGCCTAAGG…	N/A	N/A
AAVS1_CBH_mNeonGreen_500HA	LHA-pCBH-mNeonGreen-bGHpA-RHA	Nanoplasmid	427	500	500	2754	3181	PPP1R12C, first intron	Yes	mNeonGreen under the control of the CMV enhancer and chicken beta-actin promoter	AGAAAGGTGAAGAGCCAAAGTTAGAACTCAGGACCAACTTATTCTGATTTTGTTTTTCCAAACTGCTTCTCCTCTTGGGAAGTGTAAGGAAGCTGCAGCACCAGGATCAGTGAAACGCACCAGACGGCCGCGTCAGAGCAGCTCAGGTTCTGGGAGAGGGTAGCGCAGGGTGGCCACTGAGAACCGGGCAGGTCACGCATCCCCCCCTTCCCTCCCACCCCCTGCCAAGCTCTCCCTCCCAGGATCCTCTCTGGCTCCATCGTAAGCAAACCTTAGAGGTTCTGGCAAGGAGAGAGATGGCTCCAGGAAATGGGGGTGTGTCACCAGATAAGGAATCTGCCTAACAGGAGGTGGGGGTTAGACCCAATATCAGGAGACTAGGAAGGAGGAGGCCTAAGG…	N/A	N/A
CD4_2A_mNeonGreen_500HA	LHA-CD4(C-term)-Furin-GSG-T2A-mNeonGreen-RHA	Nanoplasmid	427	500	500	1841	2268	CD4, exon 9	No	mNeonGreen	GCGGTGCATTGAGCACATTTCTCTCCCTTGCAGTTCTGCCCACATGGTCCACCCCGGTGCAGCCAATGGCCCTGATTGTGCTGGGGGGCGTCGCCGGCCTCCTGCTTTTCATTGGGCTAGGCATCTTCTTCTGTGTCAGGTGCCGGCACCGAAGGGTGAGTAACCCCACACCTGGTCCCCACAAGGCCCTCAAACCCCTGAGTCCTCTACCAGGAGATCCTGTATATGGGAACTGATTTTGGCCCAGCTCCCTCTGCCCACTCGTAAGTTCCCTTGCTGCCCTGTCCCAGATCCCACTCAAGGGAGAGACAGGAAGGAGCAGAGAGTTAATTCCAGGATAGATGGCCTGGGCCATGTAACTGCTTCTCCTGTCGCAGCTTCCCCCACTCCCCCCACCAA…	N/A	N/A
TNFRSF9_mNeonGreen_500HA	LHA-GSG-T2A-mNeonGreen-Furin-GSG-P2A-TNFRSF9(N-term)-RHA	Nanoplasmid	427	500	500	1882	2309	TNFRSF9, exon 2	No	mNeonGreen	TTGTCTGATGCCCCTGACAGATTCTCTTTGTAAGGAGTTTATTTCAGGGGCAATAAGTAATTGGCATTATTGCTGGTTGGTACTGCAAAGTACCTATGAAAGTCCCCAAAAGTTCTTGCTATTGTTATTTCTGCATTTTGGCAGAACATGATGGAAAATGCACCCTCAAACTTTGGCAAACCGGCACAAAGCTGTGTGTTTAATCACGCCTGCCTTGTCCTAGTGGTTTCTATGAATCTGCTACTTTTCCGTAATATTGCATCATTAATTGTTCCTGAAAAACCCTGAGTTATCCTCTTATAGAATTGTATAAGTAATGATTGCAATATAGATAATTTTGAAAGGAGAAACCACCTTTCCTTGGAAATGTTTATCTTTTGCAGAGTGACATTTGTGAGA…	N/A	N/A
TRAC_mCherry_500HA	LHA-GSG-T2A-mCherry-GSG-P2A-TCRa-RHA	pUC57	2710	500	500	2263	4973	TRAC locus, N-terminus	No	mCherry and the NY-ESO-1 TCR alpha chain	AACATACCATAAACCTCCCATTCTGCTAATGCCCAGCCTAAGTTGGGGAGACCACTCCAGATTCCAAGATGTACAGTTTGCTTTGCTGGGCCTTTTTCCCATGCCTGCCTTTACTCTGCCAGAGTTATATTGCTGGGGTTTTGAAGAAGATCCTATTAAATAAAAGAATAAGCAGTATTATTAAGTAGCCCTGCATTTCAGGTTTCCTTGAGTGGCAGGCCAGGCCTGGCCGTGAACGTTCACTGAAATCATGGCCTCTTGGCCAAGATTGATAGCTTGTGCCTGTCCCTGAGTCCCAGTCCATCACGAGCAGCTGGTTTCTAAGATGCTATTTCCCGTATAAAGCATGAGACCGTGACTTGCCAGCCCCACAGAGCCCCGCCCTTGTCCATCACTGGC…	N/A	N/A
TRAC_mCherry_500HA	LHA-GSG-T2A-mCherry-GSG-P2A-TCRa-RHA	Nanoplasmid	427	500	500	2263	2690	TRAC locus, N-terminus	No	mCherry and the NY-ESO-1 TCR alpha chain	AACATACCATAAACCTCCCATTCTGCTAATGCCCAGCCTAAGTTGGGGAGACCACTCCAGATTCCAAGATGTACAGTTTGCTTTGCTGGGCCTTTTTCCCATGCCTGCCTTTACTCTGCCAGAGTTATATTGCTGGGGTTTTGAAGAAGATCCTATTAAATAAAAGAATAAGCAGTATTATTAAGTAGCCCTGCATTTCAGGTTTCCTTGAGTGGCAGGCCAGGCCTGGCCGTGAACGTTCACTGAAATCATGGCCTCTTGGCCAAGATTGATAGCTTGTGCCTGTCCCTGAGTCCCAGTCCATCACGAGCAGCTGGTTTCTAAGATGCTATTTCCCGTATAAAGCATGAGACCGTGACTTGCCAGCCCCACAGAGCCCCGCCCTTGTCCATCACTGGC…	N/A	N/A
TRAC_NotchICD_mNeonGreen_500HA	LHA-GSG-T2A-NICD-Flag-Furin-GSG-T2A-mNeonGreen-GSG-P2A-TCRa-RHA	Nanoplasmid	427	500	500	4774	5201	TRAC locus, N-terminus	No	Notch-ICD, mNeonGreen, and the NY-ESO-1 TCR alpha chain	AACATACCATAAACCTCCCATTCTGCTAATGCCCAGCCTAAGTTGGGGAGACCACTCCAGATTCCAAGATGTACAGTTTGCTTTGCTGGGCCTTTTTCCCATGCCTGCCTTTACTCTGCCAGAGTTATATTGCTGGGGTTTTGAAGAAGATCCTATTAAATAAAAGAATAAGCAGTATTATTAAGTAGCCCTGCATTTCAGGTTTCCTTGAGTGGCAGGCCAGGCCTGGCCGTGAACGTTCACTGAAATCATGGCCTCTTGGCCAAGATTGATAGCTTGTGCCTGTCCCTGAGTCCCAGTCCATCACGAGCAGCTGGTTTCTAAGATGCTATTTCCCGTATAAAGCATGAGACCGTGACTTGCCAGCCCCACAGAGCCCCGCCCTTGTCCATCACTGGC…	N/A	N/A
TRAC_NotchICD_1G4_500HA	LHA-GSG-T2A-NICD-Flag-Furin-GSG-T2A-TCRb-Furin-GSG-P2A-TCRa-RHA	Nanoplasmid	427	500	500	5014	5441	TRAC locus, N-terminus	No	Notch-ICD and the NY-ESO-1 TCR alpha and beta chains	AACATACCATAAACCTCCCATTCTGCTAATGCCCAGCCTAAGTTGGGGAGACCACTCCAGATTCCAAGATGTACAGTTTGCTTTGCTGGGCCTTTTTCCCATGCCTGCCTTTACTCTGCCAGAGTTATATTGCTGGGGTTTTGAAGAAGATCCTATTAAATAAAAGAATAAGCAGTATTATTAAGTAGCCCTGCATTTCAGGTTTCCTTGAGTGGCAGGCCAGGCCTGGCCGTGAACGTTCACTGAAATCATGGCCTCTTGGCCAAGATTGATAGCTTGTGCCTGTCCCTGAGTCCCAGTCCATCACGAGCAGCTGGTTTCTAAGATGCTATTTCCCGTATAAAGCATGAGACCGTGACTTGCCAGCCCCACAGAGCCCCGCCCTTGTCCATCACTGGC…	N/A	N/A
TRAC_Themis_1G4_500HA	LHA-GSG-T2A-Flag-Themis-Furin-GSG-T2A-TCRb-Furin-GSG-P2A-TCRa-RHA	Nanoplasmid	427	500	500	6448	6875	TRAC locus, N-terminus	No	Themis and the NY-ESO-1 TCR alpha and beta chains	AACATACCATAAACCTCCCATTCTGCTAATGCCCAGCCTAAGTTGGGGAGACCACTCCAGATTCCAAGATGTACAGTTTGCTTTGCTGGGCCTTTTTCCCATGCCTGCCTTTACTCTGCCAGAGTTATATTGCTGGGGTTTTGAAGAAGATCCTATTAAATAAAAGAATAAGCAGTATTATTAAGTAGCCCTGCATTTCAGGTTTCCTTGAGTGGCAGGCCAGGCCTGGCCGTGAACGTTCACTGAAATCATGGCCTCTTGGCCAAGATTGATAGCTTGTGCCTGTCCCTGAGTCCCAGTCCATCACGAGCAGCTGGTTTCTAAGATGCTATTTCCCGTATAAAGCATGAGACCGTGACTTGCCAGCCCCACAGAGCCCCGCCCTTGTCCATCACTGGC…	N/A	N/A
TRAC_tCTS_mNeonGreen_500HA	tCTS-LHA-GSG-T2A-mNeonGreen-GSG-P2A-TCRa-RHA-tCTS	dsDNA	N/A	500	500	2341	2341	TRAC locus, N-terminus	No	mNeonGreen and the NY-ESO-1 TCR alpha chain	TGGCGGGACTAGTGGCCACATCTCTCAGCTGGTACACGGAACATACCATAAACCTCCCATTCTGCTAATGCCCAGCCTAAGTTGGGGAGACCACTCCAGATTCCAAGATGTACAGTTTGCTTTGCTGGGCCTTTTTCCCATGCCTGCCTTTACTCTGCCAGAGTTATATTGCTGGGGTTTTGAAGAAGATCCTATTAAATAAAAGAATAAGCAGTATTATTAAGTAGCCCTGCATTTCAGGTTTCCTTGAGTGGCAGGCCAGGCCTGGCCGTGAACGTTCACTGAAATCATGGCCTCTTGGCCAAGATTGATAGCTTGTGCCTGTCCCTGAGTCCCAGTCCATCACGAGCAGCTGGTTTCTAAGATGCTATTTCCCGTATAAAGCATGAGACCGTGACT…	5'-TGGCGGGACTAGTGGCCACATCTCT-3'	5'-TGGCGGGACTAGTGGCCACATCTCT-3'
TRAC_tCTS_mNeonGreen_500HA	tCTS-LHA-GSG-T2A-mNeonGreen-GSG-P2A-TCRa-RHA-tCTS	Nanoplasmid	427	500	500	2341	2768	TRAC locus, N-terminus	No	mNeonGreen and the NY-ESO-1 TCR alpha chain	TGGCGGGACTAGTGGCCACATCTCTCAGCTGGTACACGGAACATACCATAAACCTCCCATTCTGCTAATGCCCAGCCTAAGTTGGGGAGACCACTCCAGATTCCAAGATGTACAGTTTGCTTTGCTGGGCCTTTTTCCCATGCCTGCCTTTACTCTGCCAGAGTTATATTGCTGGGGTTTTGAAGAAGATCCTATTAAATAAAAGAATAAGCAGTATTATTAAGTAGCCCTGCATTTCAGGTTTCCTTGAGTGGCAGGCCAGGCCTGGCCGTGAACGTTCACTGAAATCATGGCCTCTTGGCCAAGATTGATAGCTTGTGCCTGTCCCTGAGTCCCAGTCCATCACGAGCAGCTGGTTTCTAAGATGCTATTTCCCGTATAAAGCATGAGACCGTGACT…	N/A	N/A
LHA is the left homology arm (500 bp unless otherwise indicated), GSG is a Glycine-Serine-Glycine linker, T2A and P2A are ribosomal cleavage sequences, furin is an Arginine-Alanine-Lysine-Arginine endoprotease cleavage site, bGHpA is the poly-adenylation site from the bovine growth hormone gene, pCBH is a transcriptional regulatory element consisting of the CMV enhancer and chicken beta-actin pro…
